# Supplementary material for: 10-Gingerol Increases Antioxidant Enzymes and Attenuates Lipopolysaccharide-Induced Inflammation by Modulating Adipokines in 3T3-L1 Adipocytes
Source: Antioxidants (Basel). 2024 Sep 7;13(9):1093. doi: 10.3390/antiox13091093 (PMC11429246; doi:10.3390/antiox13091093)
Supplement: Supplementary file 1 [file antioxidants-13-01093-s001.zip]

Archive with 1 entries (1 files):
- antioxidants-3129072-supplementary.pdf
